# Supplementary material for: Labdanum Resin from Cistus ladanifer L. as a Source of Compounds with Anti-Diabetic, Neuroprotective and Anti-Proliferative Activity
Source: Molecules. 2024 May 9;29(10):2222. doi: 10.3390/molecules29102222 (PMC11124373; doi:10.3390/molecules29102222)
Supplement: Supplementary file 1 [file molecules-29-02222-s001.zip]

Archive with 1 entries (1 files):
- molecules-2981446-supplementary.pdf
